# Supplementary material for: Pattern of Mitochondrial Respiration in Peripheral Blood Cells of Patients with Parkinson’s Disease
Source: Int J Mol Sci. 2022 Sep 17;23(18):10863. doi: 10.3390/ijms231810863 (PMC9506016; doi:10.3390/ijms231810863)
Supplement: Supplementary file 1 [file ijms-23-10863-s001.zip]

Archive with 1 entries (1 files):
- ijms-1896357-supplementary.pdf
